# Supplementary material for: Long-Term Consequences of Asymptomatic SARS-CoV-2 Infection: A Systematic Review and Meta-Analysis
Source: Int J Environ Res Public Health. 2023 Jan 16;20(2):1613. doi: 10.3390/ijerph20021613 (PMC9863678; doi:10.3390/ijerph20021613)
Supplement: Supplementary file 1 [file ijerph-20-01613-s001.zip]

Archive with 2 entries (2 files):
- supplementary-Table S1.xlsx
- supplementary-Table S2.pdf
